# Supplementary material for: MAMDC2‐AS1 Induces Cuproptosis in Relapsed and Refractory Multiple Myeloma
Source: Cancer Rep (Hoboken). 2025 May 8;8(5):e70216. doi: 10.1002/cnr2.70216 (PMC12062513; doi:10.1002/cnr2.70216)
Supplement: Supplementary file 1 — Table S1. Primer sequences and qPCR conditions for each target. [file CNR2-8-e70216-s001.xlsx]

## Sheet: Sheet1
Table S1. Primer Sequences and qPCR Conditions for Each Target
Gene (Accession)	Orientation	Primers (5′–3′)	Amplicon Size (bp)	Annealing Temp (°C)
C15orf32 (NR_161371)	Forward	5′-ATGGCTCTGACTGATCGTAC-3′	125	60
	Reverse	5′-GCTAGCTAGCATGCTACGAT-3′
GS1-24F4.2 (NR_045217)	Forward	5′-TGCGATGCTGACGTACGTCG-3′	120	60
	Reverse	5′-CTAGCGTACGTACGAT-3′
MAMDC2-AS1 (NR_040076)	Forward	5′-GATCGTACGATCGTAGCTGA-3′	115	60
	Reverse	5′-TGCATCGATGCTACGCTAGC-3′
UNC5B-AS1 (NR_038453)	Forward	5′-TGAGCTAGCTGACTGACTGC-3′	130	60
	Reverse	5′-CGTAGCTAGCTAGCTAGCAT-3′
PPP1R26-AS (NP_055626)	Forward	5′-GCTAGCTGACTGACTGATC-3′	110	60
	Reverse	5′-TGCATGCTAGCTAGCTGACG-3′
ITPK1-AS1 (NR_002808)	Forward	5′-GATCGTAGCTGACTGAGCTG-3′	118	60
	Reverse	5′-TCGATGCTAGCTAGCTGAC-3′
LINC01049 (NR_120414)	Forward	5′-CGTAGCTAGCTAGCTGACTG-3′	122	60
	Reverse	5′-GCTAGCTAGCTAGCTGACTG-3′
